# Supplementary material for: STAMBP Accelerates Progression and Tamoxifen Resistance of Breast Cancer Through Deubiquitinating ERα
Source: Biomolecules. 2025 Oct 24;15(11):1502. doi: 10.3390/biom15111502 (PMC12650272; doi:10.3390/biom15111502)
Supplement: Supplementary file 1 [file biomolecules-15-01502-s001.zip]

Archive with 7 entries (7 files):
- Figure S1.jpg
- Figure S2.jpg
- figure S3.jpg
- Figure S4.jpg
- figure S5.jpg
- Original images for blots.pdf
- supplementary tables.pdf
